# Supplementary material for: Functional Living Skills in Patients with Major Neurocognitive Disorder Due to Degenerative or Non-Degenerative Conditions: Effectiveness of a Non-Immersive Virtual Reality Training
Source: Sensors (Basel). 2023 Feb 8;23(4):1896. doi: 10.3390/s23041896 (PMC9966630; doi:10.3390/s23041896)
Supplement: Supplementary file 1 [file sensors-23-01896-s001.zip]

Archive with 1 entries (1 files):
- sensors-2173777-supplementary.mp4
